# Supplementary material for: Histidine Kinase Sln1 and cAMP/PKA Signaling Pathways Antagonistically Regulate Sporisorium scitamineum Mating and Virulence via Transcription Factor Prf1
Source: J Fungi (Basel). 2021 Jul 28;7(8):610. doi: 10.3390/jof7080610 (PMC8397173; doi:10.3390/jof7080610)
Supplement: Supplementary file 1 [file jof-07-00610-s001.zip]

Archive with 1 entries (1 files):
- jof-1291942-supplementary.pdf
